# Supplementary material for: Intended and Unintended Impacts of ‘4+7’ Volume-Based Drug Procurement on the Use of Drugs in China: A Natural Experimental Study
Source: Healthcare (Basel). 2025 Mar 20;13(6):686. doi: 10.3390/healthcare13060686 (PMC11941950; doi:10.3390/healthcare13060686)
Supplement: Supplementary file 1 [file healthcare-13-00686-s001.zip]

Archive with 1 entries (1 files):
- healthcare-3502664-supplementary.pdf
